# Supplementary material for: Lipid Indexes and Quality Evaluation of Omega-3 Rich Oil from the Waste of Japanese Spanish Mackerel Extracted by Supercritical CO2
Source: Mar Drugs. 2022 Jan 13;20(1):70. doi: 10.3390/md20010070 (PMC8780132; doi:10.3390/md20010070)
Supplement: Supplementary file 1 [file marinedrugs-20-00070-s001.zip]

Archive with 1 entries (1 files):
- marinedrugs-1532797-supplementary.pdf
